# Supplementary material for: Monitoring of potential invasive arthropod species in Azores Islands (Corvo, Flores, Faial, Pico, Terceira, São Miguel and Santa Maria): the PRIBES Project
Source: Biodivers Data J. 2026 Mar 23;14:e188056. doi: 10.3897/BDJ.14.e188056 (PMC13036461; doi:10.3897/BDJ.14.e188056)
Supplement: Supplementary material 1 — List of identified species with mention of new records [file bdj-14-e188056-s001.xlsx]

## Sheet: Sheet1
class	order	family	scientificName	establishmentMeans	COR	FLO	FAI	PIC	TER	SMG	SMR
Arachnida	Araneae	Araneidae	Agalenatea redii (Scopoli, 1763)	introduced			1	4	4	5
Arachnida	Araneae	Linyphiidae	Agyneta fuscipalpa (C. L. Koch, 1836)	introduced		1		2	3	2
Arachnida	Araneae	Linyphiidae	Agyneta rugosa Wunderlich, 1992	endemic				1
Arachnida	Araneae	Anyphaenidae	Anyphaena accentuata (Walckenaer, 1802)	introduced						5
Arachnida	Araneae	Araneidae	Argiope bruennichi (Scopoli, 1772)	native					22	16
Arachnida	Araneae	Salticidae	Chalcoscirtus infimus (Simon, 1868)	introduced			2		12
Arachnida	Araneae	Cheiracanthiidae	Cheiracanthium erraticum (Walckenaer, 1802)	introduced			1	1		5	4
Arachnida	Araneae	Cheiracanthiidae	Cheiracanthium floresense Wunderlich, 2008	endemic		14
Arachnida	Araneae	Cheiracanthiidae	Cheiracanthium mildei L. Koch, 1864	introduced			2	7	14	2	64
Arachnida	Pseudoscorpiones	Chthoniidae	Chthonius ischnocheles (Hermann, 1804)	introduced		1	1			1
Arachnida	Araneae	Clubionidae	Clubiona terrestris Westring, 1851	introduced		6	6		55	153
Arachnida	Araneae	Theridiidae	Cryptachaea blattea (Urquhart, 1886)	introduced	35	8	3	2	4	4	1
Arachnida	Araneae	Theridiidae	Dipoena melanogaster (C.L.Koch, 1837)	introduced						11
Arachnida	Araneae	Theridiidae	Dipoena umbratilis (Simon, 1873)	introduced		7	35	3	4	4
Arachnida	Araneae	Dictynidae	Emblyna acoreensis Wunderlich, 1992	endemic	22	19	308	72	210
Arachnida	Araneae	Linyphiidae	Entelecara schmitzi Kulczynski, 1905	native			9		96	51
Arachnida	Pseudoscorpiones	Chthoniidae	Ephippiochthonius tetrachelatus (Preyssler, 1790)	introduced		1
Arachnida	Araneae	Linyphiidae	Erigone atra Blackwall, 1833	introduced				1	1	4	1
Arachnida	Araneae	Linyphiidae	Erigone dentipalpis (Wider, 1834)	introduced			1	5	10	3
Arachnida	Araneae	Mimetidae	Ero aphana (Walckenaer, 1802)	introduced	1					1
Arachnida	Araneae	Mimetidae	Ero flammeola Simon, 1881	introduced					5
Arachnida	Araneae	Mimetidae	Ero furcata (Villers, 1789)	introduced			3	4		1
Arachnida	Pseudoscorpiones	Geogarypidae	Geogarypus minor (L. Koch, 1873)	introduced					1
Arachnida	Araneae	Araneidae	Gibbaranea occidentalis Wunderlich, 1989	endemic		12	6		23	31	109
Arachnida	Araneae	Salticidae	Heliophanus kochii Simon, 1868	introduced	7	1	1	1	27	14
Arachnida	Opiliones	Sclerosomatidae	Homalenotus coriaceus (Simon, 1879)	native					1	1
Arachnida	Araneae	Theridiidae	Lasaeola oceanica Simon, 1883	endemic			1		2	5	8
Arachnida	Araneae	Dictynidae	Lathys dentichelis (Simon, 1883)	native	1	1	14	1	20	52	106
Arachnida	Opiliones	Leiobunidae	Leiobunum blackwalli Meade, 1861	native		28	3	9	21	33
Arachnida	Araneae	Tetragnathidae	Leucognatha acoreensis Wunderlich, 1992	endemic						87	17
Arachnida	Araneae	Salticidae	Macaroeris cata (Blackwall, 1867)	native	5		35	4	18	19
Arachnida	Araneae	Salticidae	Macaroeris diligens (Blackwall, 1867)	native	15	11	10	3	198	171	55
Arachnida	Araneae	Araneidae	Mangora acalypha (Walckenaer, 1802)	introduced	1	1	4	7	1	17	4
Arachnida	Araneae	Linyphiidae	Mermessus bryantae (Ivie & Barrows, 1935)	introduced						3
Arachnida	Araneae	Linyphiidae	Mermessus fradeorum (Berland, 1932)	introduced					1
Arachnida	Araneae	Tetragnathidae	Metellina merianae (Scopoli, 1763)	introduced	4	5		70	13	17
Arachnida	Araneae	Linyphiidae	Microlinyphia johnsoni (Blackwall, 1859)	native				1
Arachnida	Araneae	Linyphiidae	Minicia floresensis Wunderlich, 1992	endemic						2
Arachnida	Pseudoscorpiones	Neobisiidae	Neobisium maroccanum Beier, 1930	introduced		2	4	13
Arachnida	Araneae	Salticidae	Neon acoreensis Wunderlich, 2008	endemic		3	10	2	1
Arachnida	Araneae	Araneidae	Neoscona crucifera (Lucas, 1838)	introduced			11	5	16	39	4
Arachnida	Araneae	Theridiidae	Neottiura bimaculata (Linnaeus, 1767)	introduced				8		6
Arachnida	Araneae	Linyphiidae	Neriene clathrata (Sundevall, 1830)	introduced	132	90		27	4	23
Arachnida	Araneae	Dictynidae	Nigma puella (Simon, 1870)	introduced		8	61	68	74	95	8
Arachnida	Araneae	Oecobiidae	Oecobius navus Blackwall, 1859	introduced					3
Arachnida	Araneae	Oecobiidae	Oecobius similis Kulczynski, 1909	native	1		1
Arachnida	Araneae	Linyphiidae	Oedothorax fuscus (Blackwall, 1834)	introduced	1	2		2	16	13
Arachnida	Araneae	Tetragnathidae	Pachygnatha degeeri Sundevall, 1830	introduced		4		3		1
Arachnida	Araneae	Linyphiidae	Palliduphantes schmitzi (Kulczynski, 1899)	native				2
Arachnida	Araneae	Theridiidae	Parasteatoda tepidariorum (C. L. Koch, 1841)	introduced					3	1
Arachnida	Araneae	Lycosidae	Pardosa acorensis Simon, 1883	endemic	1		5		5	20
Arachnida	Araneae	Phalangiidae	Phalangium opilio Linnaeus, 1758	introduced						43
Arachnida	Araneae	Salticidae	Phidippus audax (Hentz, 1845)	introduced					13
Arachnida	Araneae	Pisauridae	Pisaura acoreensis Wunderlich, 1992	endemic					1	11	1
Arachnida	Araneae	Clubionidae	Porrhoclubiona decora (Blackwall, 1859)	native	20	10	99	42	263	229	12
Arachnida	Araneae	Clubionidae	Porrhoclubiona genevensis (L. Koch, 1866)	introduced		26	52	128	3	3	70
Arachnida	Araneae	Linyphiidae	Prinerigone vagans (Audouin, 1826)	introduced				2	5	11
Arachnida	Araneae	Salticidae	Pseudeuophrys vafra (Blackwall, 1867)	introduced	1		11		16	10	3
Arachnida	Araneae	Theridiidae	Rhomphaea nasica (Simon, 1873)	introduced						3
Arachnida	Araneae	Theridiidae	Rugathodes acoreensis Wunderlich, 1992	endemic		74	2		2	60	12
Arachnida	Araneae	Salticidae	Salticus mutabilis Lucas, 1846	introduced	4	3	20	4	54	15
Arachnida	Araneae	Linyphiidae	Savigniorrhipis acoreensis Wunderlich, 1992	endemic		1	7			16	4
Arachnida	Araneae	Segestriidae	Segestria florentina (Rossi, 1790)	introduced						1	4
Arachnida	Araneae	Theridiidae	Steatoda grossa (C. L. Koch, 1838)	introduced			30		3		21
Arachnida	Araneae	Theridiidae	Steatoda nobilis (Thorell, 1875)	native	31	9	1	20	38	96
Arachnida	Araneae	Salticidae	Synageles venator (Lucas, 1836)	introduced	1		85	8	8	8
Arachnida	Araneae	Agelenidae	Tegenaria domestica (Clerck, 1757)	introduced						2
Arachnida	Araneae	Linyphiidae	Tenuiphantes miguelensis (Wunderlich, 1992)	native	1					14	1
Arachnida	Araneae	Linyphiidae	Tenuiphantes tenuis (Blackwall, 1852)	introduced	39	55	4	148	11	164	2
Arachnida	Araneae	Agelenidae	Textrix caudata L. Koch, 1872	introduced		5	4	1	6
Arachnida	Araneae	Theridiidae	Theridion melanostictum O. Pickard-Cambridge, 1876	introduced	58	13	18		5	30	3
Arachnida	Araneae	Theridiidae	Theridion melanurum Hahn, 1831	introduced			27				3
Arachnida	Araneae	Theridiidae	Theridion musivivum Schmidt, 1956	native		1			1	8
Arachnida	Araneae	Thomisidae	Xysticus cor Canestrini, 1873	native			25		20	36	13
Arachnida	Araneae	Thomisidae	Xysticus nubilus Simon, 1875	introduced			14			19
Arachnida	Araneae	Araneidae	Zygiella x-notata (Clerck, 1757)	introduced	9	6	5		28	115	1
Chilopoda	Scutigeromorpha	Scutigeridae	Scutigera coleoptrata (Linnaeus, 1758)	introduced			7		1
Diplopoda	Julida	Blaniulidae	Blaniulus guttulatus (Fabricius, 1798)	introduced	1
Diplopoda	Julida	Julidae	Cylindroiulus propinquus (Porat, 1870)	introduced					1
Diplopoda	Julida	Julidae	Ommatoiulus moreleti (Lucas, 1860)	introduced	5	12	4	10	20	5	10
Diplopoda	Polydesmida	Paradoxosomatidae	Oxidus gracilis (C.L. Koch, 1847)	introduced	2		33				1
Diplopoda	Polydesmida	Polydesmidae	Polydesmus coriaceus Porat, 1870	introduced							1
Insecta	Hemiptera	Psyllidae	Acizzia uncatoides (Ferris & Klyver, 1932)	introduced		5		62	1
Insecta	Coleoptera	Coccinellidae	Adalia decempunctata (Linnaeus, 1758)	introduced					1
Insecta	Thysanoptera	Aeolothripidae	Aeolothrips gloriosus Bagnall, 1914	native					12
Insecta	Coleoptera	Elateridae	Aeolus melliculus moreleti Tarnier, 1860	introduced			2
Insecta	Coleoptera	Staphylinidae	Aleochara bipustulata (Linnaeus, 1760)	uncertain					1		5
Insecta	Coleoptera	Staphylinidae	Aloconota sulcifrons (Stephens, 1832)	uncertain							7
Insecta	Coleoptera	Staphylinidae	Amischa forcipata Mulsant & Rey, 1873	uncertain					1
Insecta	Coleoptera	Scraptiidae	Anaspis proteus Wollaston, 1854	native	81	29	6	1	40	74
Insecta	Thysanoptera	Thripidae	Anisopilothrips venustulus (Priesner, 1923)	introduced					1	1
Insecta	Coleoptera	Ptinidae	Anobium punctatum (De Geer, 1774)	introduced	2	2		10	1
Insecta	Hemiptera	Cicadellidae	Anoscopus albifrons (Linnaeus, 1758)	native		1		1		5
Insecta	Hemiptera	Anthocoridae	Anthocoris nemoralis (Fabricius, 1794)	native	1				1
Insecta	Hymenoptera	Formicidae	Aphaenogaster senilis senilis Mayr, 1853	introduced			3
Insecta	Hemiptera	Rhyparochromidae	Aphanus rolandri (Linnaeus, 1758)	native		1
Insecta	Hemiptera	Cicadellidae	Aphrodes hamiltoni Quartau & Borges, 2003	endemic	1	2				3
Insecta	Thysanoptera	Thripidae	Aptinothrips rufus (Haliday, 1836)	introduced			11		10	37
Insecta	Lepidoptera	Argyresthiidae	Argyresthia atlanticella Rebel, 1940	endemic			32			27
Insecta	Lepidoptera	Geometridae	Ascotis fortunata azorica Pinker, 1971	endemic					6	4
Insecta	Coleoptera	Apionidae	Aspidapion radiolus (Marsham, 1802)	introduced	3	1	5		8	6	1
Insecta	Coleoptera	Staphylinidae	Astenus lyonessius (Joy, 1908)	uncertain			4		2
Insecta	Coleoptera	Staphylinidae	Atheta atramentaria (Gyllenhal, 1810)	uncertain		1
Insecta	Coleoptera	Staphylinidae	Atheta fungi (Gravenhorst, 1806)	uncertain							1
Insecta	Psocodea	Psocidae	Atlantopsocus adustus (Hagen, 1865)	native		27	23	5	152	71	3
Insecta	Lepidoptera	Noctuidae	Autographa gamma (Linnaeus, 1758)	native						7
Insecta	Hemiptera	Rhyparochromidae	Beosus maritimus (Scopoli, 1763)	native					1	1
Insecta	Psocodea	Epipsocidae	Bertkauia lucifuga (Rambur, 1842)	native		2	16		53	35
Insecta	Coleoptera	Nitidulidae	Brassicogethes aeneus (Fabricius, 1775)	introduced	1	3		3		1
Insecta	Hemiptera	Anthocoridae	Buchananiella continua (White, 1880)	introduced		5	1	2	9	1
Insecta	Coleoptera	Curculionidae	Calacalles subcarinatus (Israelson, 1984)	endemic	1	8		2		15
Insecta	Hemiptera	Miridae	Campyloneura virgula (Herrich-Schaeffer, 1835)	native	4	23		48	3	2
Insecta	Phasmida	Phasmatidae	Carausius morosus (Sinéty, 1901)	introduced			7	19	25	33	3
Insecta	Coleoptera	Staphylinidae	Carpelimus corticinus (Gravenhorst, 1806)	uncertain			1
Insecta	Coleoptera	Staphylinidae	Carpelimus troglodytes troglodytes (Erichson, 1840)	uncertain						2
Insecta	Coleoptera	Staphylinidae	Carpelimus zealandicus (Sharp, 1900)	introduced		1
Insecta	Coleoptera	Nitidulidae	Carpophilus fumatus Boheman, 1851	introduced					1
Insecta	Coleoptera	Latridiidae	Cartodere bifasciata (Reitter, 1877)	introduced			1		1	9
Insecta	Coleoptera	Latridiidae	Cartodere nodifer (Westwood, 1839)	introduced				2
Insecta	Coleoptera	Latridiidae	Cartodere satelles (Blackburn, 1888)	introduced						2
Insecta	Thysanoptera	Thripidae	Ceratothrips ericae (Haliday, 1836)	native			3		5	1
Insecta	Coleoptera	Chrysomelidae	Chaetocnema hortensis (Fourcroy, 1785)	introduced				2		5
Insecta	Coleoptera	Cerambycidae	Chlorophorus glaucus (Fabricius, 1781)	introduced						2
Insecta	Coleoptera	Chrysomelidae	Chrysolina bankii (Fabricius, 1775)	native			3	1	1
Insecta	Hemiptera	Cicadellidae	Cicadella viridis (Linnaeus, 1758)	introduced						3
Insecta	Hemiptera	Aphididae	Cinara juniperi (De Geer, 1773)	native		2	2			3	1
Insecta	Hemiptera	Cixiidae	Cixius azofloresi Remane & Asche, 1979	endemic	3	1
Insecta	Hemiptera	Cixiidae	Cixius azomariae Remane & Asche, 1979	endemic							12
Insecta	Hemiptera	Cixiidae	Cixius azopifajo azofa Remane & Asche, 1979	endemic			2
Insecta	Hemiptera	Cixiidae	Cixius azopifajo azopifajo Remane & Asche, 1979	endemic				21
Insecta	Hemiptera	Cixiidae	Cixius azoterceirae Remane & Asche, 1979	endemic					1
Insecta	Hemiptera	Cixiidae	Cixius insularis Lindberg, 1954	endemic						66
Insecta	Coleoptera	Coccinellidae	Coccinella undecimpunctata undecimpunctata Linnaeus, 1758	introduced						1
Insecta	Coleoptera	Curculionidae	Coccotrypes carpophagus (Hornung, 1842)	introduced				1	3
Insecta	Coleoptera	Staphylinidae	Coproporus pulchellus (Erichson, 1839)	uncertain					2
Insecta	Coleoptera	Silvanidae	Cryptamorpha desjardinsii (Guérin-Méneville, 1844)	introduced	3	4	1	2	30	35
Insecta	Lepidoptera	Geometridae	Cyclophora azorensis (Prout, 1920)	endemic					21	3
Insecta	Hemiptera	Flatidae	Cyphopterum adscendens (Herrich-Schäffer, 1835)	native	11	16	17	62	82	14	22
Insecta	Coleoptera	Curculionidae	Dieckmanniellus nitidulus (Gyllenhal, 1838)	introduced							1
Insecta	Archaeognatha	Machilidae	Dilta saxicola (Womersley, 1930)	native	1	9	8	10	26	65	21
Insecta	Coleoptera	Carabidae	Dromius meridionalis Dejean, 1825	introduced			1		1
Insecta	Hemiptera	Reduviidae	Ectomocoris chiragra (Fabricius, 1803)	native				1
Insecta	Psocodea	Ectopsocidae	Ectopsocus briggsi McLachlan, 1899	introduced	79	523	65	195	935	312	3
Insecta	Psocodea	Ectopsocidae	Ectopsocus strauchi Enderlein, 1906	native		3	8	3	51	17
Insecta	Psocodea	Elipsocidae	Elipsocus azoricus Meinander, 1975	endemic			3	1	3
Insecta	Psocodea	Elipsocidae	Elipsocus brincki Badonnel, 1963	endemic		7		6	2	3
Insecta	Hemiptera	Reduviidae	Empicoris rubromaculatus (Blackburn, 1889)	introduced		2	10	5		5
Insecta	Coleoptera	Chrysomelidae	Epitrix cucumeris (Harris, 1851)	introduced			6	1		2
Insecta	Dermaptera	Anisolabididae	Euborellia annulipes (Lucas, 1847)	introduced	1	1	1	1			1
Insecta	Orthoptera	Gryllidae	Eumodicogryllus bordigalensis (Latreille, 1804)	introduced			4
Insecta	Hemiptera	Cicadellidae	Eupteryx azorica Ribaut, 1941	endemic			1
Insecta	Hemiptera	Cicadellidae	Eupteryx filicum (Newman, 1853)	native	4	3	9	2	2	1
Insecta	Hemiptera	Cicadellidae	Euscelidius variegatus (Kirschbaum, 1858)	native	2	2
Insecta	Dermaptera	Forficulidae	Forficula auricularia Linnaeus, 1758	introduced	1		1	1	16	31	3
Insecta	Coleoptera	Staphylinidae	Gabrius nigritulus (Gravenhorst, 1802)	uncertain			3
Insecta	Thysanoptera	Phlaeothripidae	Haplothrips gowdeyi (Franklin, 1908)	introduced						1
Insecta	Thysanoptera	Thripidae	Heliothrips haemorrhoidalis (Bouché, 1833)	introduced			11		10	10
Insecta	Neuroptera	Hemerobiidae	Hemerobius azoricus Tjeder, 1948	endemic		5	3	10	7	12	1
Insecta	Thysanoptera	Thripidae	Hercinothrips bicinctus (Bagnall, 1919)	introduced			5		19	1
Insecta	Coleoptera	Elateridae	Heteroderes azoricus (Tarnier, 1860)	endemic			4		21	24	3
Insecta	Coleoptera	Elateridae	Heteroderes vagus Candèze, 1893	introduced		5			2	2
Insecta	Hemiptera	Miridae	Heterotoma planicornis (Pallas, 1772)	native	1			33	57	36
Insecta	Coleoptera	Anthicidae	Hirticollis quadriguttatus (Rossi, 1792)	native			2
Insecta	Coleoptera	Apionidae	Kalcapion semivittatum (Gyllenhal, 1833)	uncertain			16		15	1
Insecta	Hemiptera	Delphacidae	Kelisia ribauti Wagner, 1938	native	1	2		1		1
Insecta	Hemiptera	Lygaeidae	Kleidocerys ericae (Horváth, 1909)	native		123	635	55	418	191	72
Insecta	Psocodea	Lachesillidae	Lachesilla greeni (Pearman, 1933)	introduced						2
Insecta	Coleoptera	Tenebrionidae	Lagria hirta (Linnaeus, 1758)	introduced							371
Insecta	Lepidoptera	Lycaenidae	Lampides boeticus (Linnaeus, 1767)	native					1
Insecta	Hymenoptera	Formicidae	Lasius grandis Forel, 1909	native	132	173	632	728	714	507	259
Insecta	Psocodea	Trogiidae	Lepinotus reticulatus Enderlein, 1905	introduced			7
Insecta	Hymenoptera	Formicidae	Linepithema humile (Mayr, 1868)	introduced	191				5		67
Insecta	Orthoptera	Acrididae	Locusta migratoria (Linnaeus, 1758)	native					1
Insecta	Coleoptera	Chrysomelidae	Longitarsus kutscherai (Rye, 1872)	introduced				4
Insecta	Hemiptera	Microphysidae	Loricula coleoptrata (Fallén, 1807)	native					1	1
Insecta	Hemiptera	Lyctocoridae	Lyctocoris campestris (Fabricius, 1794)	introduced	1				1
Insecta	Coleoptera	Curculionidae	Mecinus pascuorum (Gyllenhal, 1813)	introduced			2	1	7	7	1
Insecta	Hemiptera	Delphacidae	Megamelodes quadrimaculatus (Signoret, 1865)	native	3			14	2	4
Insecta	Coleoptera	Carabidae	Microlestes negrita negrita (Wollaston, 1854)	native						1
Insecta	Neuroptera	Hemerobiidae	Micromus angulatus (Stephens, 1836)	native						4
Insecta	Hemiptera	Miridae	Monalocoris filicis (Linnaeus, 1758)	native	114	137	16	98	46	42
Insecta	Hymenoptera	Formicidae	Monomorium carbonarium (Smith, 1858)	native	93	92	919	453	69	32	73
Insecta	Hemiptera	Nabidae	Nabis pseudoferus ibericus Remane, 1962	native	1	12	3	2	8	24
Insecta	Coleoptera	Curculionidae	Naupactus cervinus (Boheman, 1840)	introduced	6	7	29	1	31	20	7
Insecta	Hemiptera	Pentatomidae	Nezara viridula (Linnaeus, 1758)	introduced			9		13	6
Insecta	Coleoptera	Staphylinidae	Notothecta dryochares (Israelson, 1985)	endemic			79				2
Insecta	Coleoptera	Coccinellidae	Novius cardinalis (Mulsant, 1850)	introduced			4	3	12	8	2
Insecta	Hemiptera	Lygaeidae	Nysius atlantidum Horváth, 1890	endemic	15		5	1		2
Insecta	Coleoptera	Carabidae	Ocys harpaloides (Audinet-Serville, 1821)	native		1				8
Insecta	Coleoptera	Staphylinidae	Oligota pumilio Kiesenwetter, 1858	uncertain					1
Insecta	Hemiptera	Cicadellidae	Opsius stactogalus Fieber, 1866	native	12
Insecta	Hemiptera	Anthocoridae	Orius laevigatus laevigatus (Fieber, 1860)	native	2	5	4	5	12	8	2
Insecta	Coleoptera	Curculionidae	Otiorhynchus cribricollis Gyllenhal, 1834	introduced				1			1
Insecta	Coleoptera	Curculionidae	Otiorhynchus rugosostriatus (Goeze, 1777)	introduced						1
Insecta	Orthoptera	Tettigoniidae	Phaneroptera nana Fieber, 1853	native		1	1		13	35
Insecta	Hemiptera	Aphrophoridae	Philaenus spumarius (Linnaeus, 1758)	introduced						56
Insecta	Coleoptera	Staphylinidae	Phloeonomus punctipennis Thomson, 1867	uncertain							1
Insecta	Coleoptera	Curculionidae	Phloeosinus gillerforsi Bright, 1987	endemic		1
Insecta	Coleoptera	Staphylinidae	Phloeostiba azorica (Fauvel, 1900)	endemic							1
Insecta	Coleoptera	Chrysomelidae	Phyllotreta procera (Redtenbacher, 1849)	introduced						1
Insecta	Hemiptera	Pentatomidae	Piezodorus lituratus (Fabricius, 1794)	native							2
Insecta	Hemiptera	Miridae	Pilophorus confusus (Kirschbaum, 1856)	native	7	16	77	87	197	64
Insecta	Hemiptera	Miridae	Pilophorus perplexus Douglas & Scott, 1875	native			1	20	1		2
Insecta	Hemiptera	Miridae	Pinalitus oromii J. Ribes, 1992	endemic			2	2		8	2
Insecta	Coleoptera	Curculionidae	Pissodes castaneus (DeGeer, 1775)	introduced							1
Insecta	Hemiptera	Rhyparochromidae	Plinthisus brevipennis (Latreille, 1807)	native			2
Insecta	Hemiptera	Rhyparochromidae	Plinthisus minutissimus Fieber, 1864	native					2
Insecta	Hemiptera	Reduviidae	Ploiaria chilensis (Philippi, 1862)	introduced		4
Insecta	Hemiptera	Reduviidae	Ploiaria domestica Scopoli, 1786	native		1				7	3
Insecta	Coleoptera	Rutelidae	Popillia japonica Newman, 1838	introduced	10	14	2	3	15
Insecta	Coleoptera	Staphylinidae	Proteinus atomarius Erichson, 1840	uncertain			7
Insecta	Coleoptera	Curculionidae	Pseudophloeophagus tenax borgesi Stüben, 2022	endemic		3	1	1	1	5	8
Insecta	Coleoptera	Staphylinidae	Quedius curtipennis Bernhauer, 1908	uncertain						2
Insecta	Coleoptera	Coccinellidae	Rhyzobius litura (Fabricius, 1787)	native						2
Insecta	Coleoptera	Coccinellidae	Rhyzobius lophanthae (Blaisdell, 1892)	introduced			1		1	1
Insecta	Orthoptera	Tettigoniidae	Ruspolia nitidula (Scopoli, 1786)	native			3			5
Insecta	Hemiptera	Rhyparochromidae	Scolopostethus decoratus (Hahn, 1833)	native		6			5	34	2
Insecta	Coleoptera	Coccinellidae	Scymniscus helgae (Fürsch, 1965)	introduced						1
Insecta	Coleoptera	Coccinellidae	Scymnus interruptus (Goeze, 1777)	native	6	2	96	6	145	106	1
Insecta	Coleoptera	Coccinellidae	Scymnus suturalis Thunberg, 1795	introduced			1
Insecta	Coleoptera	Corylophidae	Sericoderus lateralis (Gyllenhal, 1827)	introduced	4	1	27		20	6
Insecta	Hemiptera	Flatidae	Siphanta acuta (Walker, 1851)	introduced				9	12	7	4
Insecta	Coleoptera	Curculionidae	Sitona cinnamomeus Allard, 1863	introduced						17
Insecta	Coleoptera	Curculionidae	Sitona discoideus Gyllenhal, 1834	introduced	3				1	3
Insecta	Coleoptera	Curculionidae	Sitona lineatus (Linnaeus, 1758)	introduced			1		1
Insecta	Coleoptera	Dryophthoridae	Sitophilus oryzae (Linnaeus, 1763)	introduced		1
Insecta	Hemiptera	Cicadellidae	Sophonia orientalis (Matsumura, 1912)	introduced			10	44	6	3
Insecta	Psocodea	Caeciliusidae	Stenocaecilius caboverdensis (Meinander, 1966)	native						5
Insecta	Coleoptera	Coccinellidae	Stethorus pusillus (Herbst, 1797)	native			2		6
Insecta	Coleoptera	Phalacridae	Stilbus testaceus (Panzer, 1797)	native	2	1	21	1	29	27	7
Insecta	Hemiptera	Liviidae	Strophingia harteni Hodkinson, 1981	endemic	2	1	40	11	7		1
Insecta	Coleoptera	Staphylinidae	Tachyporus chrysomelinus (Linnaeus, 1758)	uncertain	3	2			1
Insecta	Coleoptera	Staphylinidae	Tachyporus nitidulus (Fabricius, 1781)	uncertain					2		1
Insecta	Coleoptera	Zopheridae	Tarphius rufonodulosus Israelson, 1984	endemic							4
Insecta	Hemiptera	Miridae	Taylorilygus apicalis (Fieber, 1861)	introduced			93	12	6	1
Insecta	Hymenoptera	Formicidae	Tetramorium caespitum (Linnaeus, 1758)	native	2	1	13	1	3	3
Insecta	Hymenoptera	Formicidae	Tetramorium caldarium (Roger, 1857)	introduced			69	38	71	15
Insecta	Hemiptera	Tingidae	Tingis auriculata (A. Costa, 1847)	introduced						1
Insecta	Psocodea	Trichopsocidae	Trichopsocus clarus (Banks, 1908)	native	48	134	49	272	164	41	3
Insecta	Orthoptera	Trigonidiidae	Trigonidium cicindeloides Rambur, 1838	introduced					1
Insecta	Hemiptera	Triozidae	Trioza laurisilvae Hodkinson, 1990	native		3	1	25	2	2
Insecta	Coleoptera	Curculionidae	Tychius picirostris (Fabricius, 1787)	introduced			1
Insecta	Psocodea	Caeciliusidae	Valenzuela burmeisteri (Brauer, 1876)	native			1	5		7
Insecta	Psocodea	Caeciliusidae	Valenzuela flavidus (Stephens, 1836)	native	11	18	65	42	201	75	2
Insecta	Lepidoptera	Nymphalidae	Vanessa cardui (Linnaeus, 1758)	native					1
Insecta	Lepidoptera	Geometridae	Xanthorhoe inaequata Warren, 1905	endemic					1	2
Insecta	Blattodea	Corydiidae	Zetha simonyi (Krauss, 1892)	native		8	25		18	127	204
